# Supplementary material for: The Association Between Soil Sampling and Bait Traps in Wireworm Monitoring: A Methodological and Statistical Approach
Source: Insects. 2026 Apr 15;17(4):419. doi: 10.3390/insects17040419 (PMC13116853; doi:10.3390/insects17040419)
Supplement: Supplementary file 1 [file insects-17-00419-s001.zip]

Archive with 2 entries (2 files):
- Supplementary Materials.pdf
- WHOLE_SET.xls
