# Supplementary material for: The Association Between Soil Sampling and Bait Traps in Wireworm Monitoring: A Methodological and Statistical Approach
Source: Insects. 2026 Apr 15;17(4):419. doi: 10.3390/insects17040419 (PMC13116853; doi:10.3390/insects17040419)
Supplement: Supplementary file 1 [file insects-17-00419-s001.zip › WHOLE_SET.xls]

## Sheet: Foglio1
INS_code	INSECT	RECORD	code	SOIL_CORES	TRAPS
UST	A.ustulatus	UST1	1	0	3
UST	A.ustulatus	UST1	2	1	3
UST	A.ustulatus	UST1	3	0	16
UST	A.ustulatus	UST1	4	0	5
UST	A.ustulatus	UST1	5	0	7
UST	A.ustulatus	UST1	6	0	11
UST	A.ustulatus	UST1	7	0	9
UST	A.ustulatus	UST1	8	0	5
UST	A.ustulatus	UST1	9	0	15
UST	A.ustulatus	UST1	10	0	21
UST	A.ustulatus	UST1	11	0	6
UST	A.ustulatus	UST1	12	0	21
UST	A.ustulatus	UST1	13	1	8
UST	A.ustulatus	UST1	14	0	7
UST	A.ustulatus	UST1	15	0	12
UST	A.ustulatus	UST1	16	0	1
UST	A.ustulatus	UST1	17	0	4
UST	A.ustulatus	UST1	18	0	3
UST	A.ustulatus	UST1	19	1	9
UST	A.ustulatus	UST1	20	0	0
UST	A.ustulatus	UST1	21	1	0
UST	A.ustulatus	UST1	22	0	nr
UST	A.ustulatus	UST1	23	0	nr
UST	A.ustulatus	UST1	24	0	nr
UST	A.ustulatus	UST1	25	0	nr
UST	A.ustulatus	UST1	26	1	nr
UST	A.ustulatus	UST1	27	0	nr
UST	A.ustulatus	UST1	28	0	nr
UST	A.ustulatus	UST1	29	0	nr
UST	A.ustulatus	UST1	30	1	nr
UST	A.ustulatus	UST1	31	0	nr
UST	A.ustulatus	UST1	32	0	nr
UST	A.ustulatus	UST1	33	0	nr
UST	A.ustulatus	UST1	34	0	nr
UST	A.ustulatus	UST1	35	0	nr
UST	A.ustulatus	UST1	36	0	nr
UST	A.ustulatus	UST2	1	0	2
UST	A.ustulatus	UST2	2	0	4
UST	A.ustulatus	UST2	3	0	8
UST	A.ustulatus	UST2	4	0	6
UST	A.ustulatus	UST2	5	1	4
UST	A.ustulatus	UST2	6	0	7
UST	A.ustulatus	UST2	7	0	6
UST	A.ustulatus	UST2	8	0	4
UST	A.ustulatus	UST2	9	0	5
UST	A.ustulatus	UST2	10	0	4
UST	A.ustulatus	UST2	11	0	4
UST	A.ustulatus	UST2	12	0	2
UST	A.ustulatus	UST2	13	0	3
UST	A.ustulatus	UST2	14	0	10
UST	A.ustulatus	UST2	15	0	5
UST	A.ustulatus	UST2	16	0	10
UST	A.ustulatus	UST2	17	0	3
UST	A.ustulatus	UST2	18	0	2
UST	A.ustulatus	UST2	19	0	8
UST	A.ustulatus	UST2	20	0	4
UST	A.ustulatus	UST2	21	0	8
UST	A.ustulatus	UST2	22	0	3
UST	A.ustulatus	UST2	23	0	10
UST	A.ustulatus	UST2	24	0	8
UST	A.ustulatus	UST2	25	0	4
UST	A.ustulatus	UST2	26	0	2
UST	A.ustulatus	UST2	27	2	6
UST	A.ustulatus	UST2	28	1	2
UST	A.ustulatus	UST3	1	0	0
UST	A.ustulatus	UST3	2	0	0
UST	A.ustulatus	UST3	3	0	0
UST	A.ustulatus	UST3	4	0	0
UST	A.ustulatus	UST3	5	0	1
UST	A.ustulatus	UST3	6	0	0
UST	A.ustulatus	UST3	7	0	0
UST	A.ustulatus	UST3	8	0	0
UST	A.ustulatus	UST3	9	0	0
UST	A.ustulatus	UST3	10	0	0
UST	A.ustulatus	UST3	11	0	0
UST	A.ustulatus	UST3	12	0	1
UST	A.ustulatus	UST3	13	0	1
UST	A.ustulatus	UST3	14	0	0
UST	A.ustulatus	UST3	15	0	0
UST	A.ustulatus	UST3	16	0	1
UST	A.ustulatus	UST3	17	0	3
UST	A.ustulatus	UST3	18	0	2
UST	A.ustulatus	UST3	19	0	2
UST	A.ustulatus	UST3	20	0	4
UST	A.ustulatus	UST3	21	0	0
UST	A.ustulatus	UST3	22	0	1
UST	A.ustulatus	UST4	1	0	11
UST	A.ustulatus	UST4	2	2	12
UST	A.ustulatus	UST4	3	0	4
UST	A.ustulatus	UST4	4	1	5
UST	A.ustulatus	UST4	5	0	5
UST	A.ustulatus	UST4	6	0	2
UST	A.ustulatus	UST4	7	0	4
UST	A.ustulatus	UST4	8	0	4
UST	A.ustulatus	UST4	9	1	10
UST	A.ustulatus	UST4	10	0	4
UST	A.ustulatus	UST4	11	1	10
UST	A.ustulatus	UST4	12	0	14
UST	A.ustulatus	UST4	13	0	2
UST	A.ustulatus	UST4	14	0	7
UST	A.ustulatus	UST4	15	0	3
UST	A.ustulatus	UST4	16	1	1
UST	A.ustulatus	UST4	17	0	2
UST	A.ustulatus	UST4	18	0	2
UST	A.ustulatus	UST4	19	0	nr
UST	A.ustulatus	UST4	20	0	nr
UST	A.ustulatus	UST5	1	0	1
UST	A.ustulatus	UST5	2	0	1
UST	A.ustulatus	UST5	3	0	0
UST	A.ustulatus	UST5	4	0	0
UST	A.ustulatus	UST5	5	0	12
UST	A.ustulatus	UST5	6	0	4
UST	A.ustulatus	UST5	7	0	0
UST	A.ustulatus	UST5	8	1	5
UST	A.ustulatus	UST5	9	0	8
UST	A.ustulatus	UST5	10	0	0
UST	A.ustulatus	UST5	11	0	1
UST	A.ustulatus	UST5	12	0	0
UST	A.ustulatus	UST5	13	0	5
UST	A.ustulatus	UST5	14	0	3
UST	A.ustulatus	UST5	15	0	0
UST	A.ustulatus	UST5	16	0	0
UST	A.ustulatus	UST5	17	0	0
UST	A.ustulatus	UST5	18	0	1
UST	A.ustulatus	UST5	19	1	0
UST	A.ustulatus	UST5	20	0	0
UST	A.ustulatus	UST5	21	0	0
UST	A.ustulatus	UST5	22	0	0
UST	A.ustulatus	UST5	23	1	0
UST	A.ustulatus	UST5	24	0	0
UST	A.ustulatus	UST5	25	0	0
UST	A.ustulatus	UST5	26	0	0
UST	A.ustulatus	UST5	27	0	0
UST	A.ustulatus	UST5	28	0	0
UST	A.ustulatus	UST6	1	0	4
UST	A.ustulatus	UST6	2	0	13
UST	A.ustulatus	UST6	3	0	2
UST	A.ustulatus	UST6	4	0	0
UST	A.ustulatus	UST6	5	0	0
UST	A.ustulatus	UST6	6	0	0
UST	A.ustulatus	UST6	7	0	1
UST	A.ustulatus	UST6	8	0	3
UST	A.ustulatus	UST6	9	1	3
UST	A.ustulatus	UST6	10	0	1
UST	A.ustulatus	UST6	11	0	0
UST	A.ustulatus	UST6	12	0	0
UST	A.ustulatus	UST6	13	0	nr
UST	A.ustulatus	UST7	1	0	nr
UST	A.ustulatus	UST7	2	1	1
UST	A.ustulatus	UST7	3	0	nr
UST	A.ustulatus	UST7	4	0	3
UST	A.ustulatus	UST7	5	0	nr
UST	A.ustulatus	UST7	6	0	1
UST	A.ustulatus	UST7	7	0	1
UST	A.ustulatus	UST7	8	0	0
UST	A.ustulatus	UST7	9	0	0
UST	A.ustulatus	UST7	10	0	4
UST	A.ustulatus	UST7	11	1	6
UST	A.ustulatus	UST7	12	0	6
UST	A.ustulatus	UST7	13	0	5
UST	A.ustulatus	UST7	14	0	2
UST	A.ustulatus	UST7	15	0	0
UST	A.ustulatus	UST7	16	0	0
UST	A.ustulatus	UST7	17	0	0
UST	A.ustulatus	UST7	18	1	4
UST	A.ustulatus	UST7	19	0	3
UST	A.ustulatus	UST7	20	0	1
UST	A.ustulatus	UST7	21	0	0
UST	A.ustulatus	UST7	22	0	1
UST	A.ustulatus	UST7	23	0	0
UST	A.ustulatus	UST7	24	0	0
UST	A.ustulatus	UST8	1	1	0
UST	A.ustulatus	UST8	2	0	0
UST	A.ustulatus	UST8	3	0	13
UST	A.ustulatus	UST8	4	1	0
UST	A.ustulatus	UST8	5	0	5
UST	A.ustulatus	UST8	6	0	1
UST	A.ustulatus	UST8	7	0	0
UST	A.ustulatus	UST8	8	0	4
UST	A.ustulatus	UST8	9	0	0
UST	A.ustulatus	UST8	10	0	0
UST	A.ustulatus	UST8	11	0	10
UST	A.ustulatus	UST8	12	0	9
UST	A.ustulatus	UST8	13	1	0
UST	A.ustulatus	UST8	14	0	12
UST	A.ustulatus	UST8	15	0	0
UST	A.ustulatus	UST8	16	0	0
UST	A.ustulatus	UST8	17	1	49
UST	A.ustulatus	UST8	18	0	nr
UST	A.ustulatus	UST8	19	3	nr
UST	A.ustulatus	UST8	20	0	nr
UST	A.ustulatus	UST8	21	0	nr
UST	A.ustulatus	UST9	1	0	0
UST	A.ustulatus	UST9	2	0	0
UST	A.ustulatus	UST9	3	0	0
UST	A.ustulatus	UST9	4	0	4
UST	A.ustulatus	UST9	5	0	0
UST	A.ustulatus	UST9	6	0	0
UST	A.ustulatus	UST9	7	0	0
UST	A.ustulatus	UST9	8	0	0
UST	A.ustulatus	UST9	9	0	0
UST	A.ustulatus	UST9	10	0	0
UST	A.ustulatus	UST9	11	0	0
UST	A.ustulatus	UST9	12	0	0
UST	A.ustulatus	UST9	13	0	1
UST	A.ustulatus	UST9	14	0	0
UST	A.ustulatus	UST9	15	0	0
UST	A.ustulatus	UST10	1	1	0
UST	A.ustulatus	UST10	2	1	50
UST	A.ustulatus	UST10	3	1	0
UST	A.ustulatus	UST10	4	0	4
UST	A.ustulatus	UST10	5	1	1
UST	A.ustulatus	UST10	6	0	6
UST	A.ustulatus	UST10	7	0	2
UST	A.ustulatus	UST10	8	1	0
UST	A.ustulatus	UST10	9	0	0
UST	A.ustulatus	UST10	10	0	0
UST	A.ustulatus	UST10	11	1	3
UST	A.ustulatus	UST10	12	0	1
UST	A.ustulatus	UST10	13	nr	10
UST	A.ustulatus	UST10	14	nr	2
UST	A.ustulatus	UST10	15	nr	0
UST	A.ustulatus	UST11	1	0	0
UST	A.ustulatus	UST11	2	0	0
UST	A.ustulatus	UST11	3	1	1
UST	A.ustulatus	UST11	4	0	nr
UST	A.ustulatus	UST11	5	0	1
UST	A.ustulatus	UST11	6	0	1
UST	A.ustulatus	UST11	7	0	0
UST	A.ustulatus	UST11	8	0	3
UST	A.ustulatus	UST11	9	0	0
UST	A.ustulatus	UST11	10	0	0
UST	A.ustulatus	UST11	11	0	3
UST	A.ustulatus	UST11	12	0	1
UST	A.ustulatus	UST11	13	0	2
UST	A.ustulatus	UST11	14	0	4
UST	A.ustulatus	UST11	15	0	0
UST	A.ustulatus	UST11	16	0	1
UST	A.ustulatus	UST11	17	0	0
UST	A.ustulatus	UST11	18	0	0
UST	A.ustulatus	UST11	19	0	5
UST	A.ustulatus	UST11	20	0	2
UST	A.ustulatus	UST11	21	0	0
UST	A.ustulatus	UST12	1	0	2
UST	A.ustulatus	UST12	2	0	1
UST	A.ustulatus	UST12	3	0	1
UST	A.ustulatus	UST12	4	0	1
UST	A.ustulatus	UST12	5	0	0
UST	A.ustulatus	UST12	6	0	0
UST	A.ustulatus	UST12	7	0	0
UST	A.ustulatus	UST12	8	0	0
UST	A.ustulatus	UST12	9	0	0
UST	A.ustulatus	UST12	10	0	0
UST	A.ustulatus	UST12	11	0	0
UST	A.ustulatus	UST12	12	0	0
UST	A.ustulatus	UST12	13	0	0
UST	A.ustulatus	UST12	14	0	0
UST	A.ustulatus	UST12	15	0	0
UST	A.ustulatus	UST12	16	0	0
UST	A.ustulatus	UST12	17	0	nr
UST	A.ustulatus	UST12	18	0	nr
UST	A.ustulatus	UST13	1	0	1
UST	A.ustulatus	UST13	2	0	0
UST	A.ustulatus	UST13	3	0	0
UST	A.ustulatus	UST13	4	0	0
UST	A.ustulatus	UST13	5	0	0
UST	A.ustulatus	UST13	6	0	0
UST	A.ustulatus	UST13	7	0	0
UST	A.ustulatus	UST13	8	0	0
UST	A.ustulatus	UST13	9	0	0
UST	A.ustulatus	UST13	10	0	0
UST	A.ustulatus	UST13	11	0	0
UST	A.ustulatus	UST13	12	0	0
UST	A.ustulatus	UST13	13	0	0
UST	A.ustulatus	UST13	14	0	0
UST	A.ustulatus	UST13	15	0	0
UST	A.ustulatus	UST13	16	0	0
UST	A.ustulatus	UST14	1	0	15
UST	A.ustulatus	UST14	2	0	10
UST	A.ustulatus	UST14	3	0	3
UST	A.ustulatus	UST14	4	1	3
UST	A.ustulatus	UST14	5	1	2
UST	A.ustulatus	UST14	6	2	0
UST	A.ustulatus	UST14	7	0	5
UST	A.ustulatus	UST14	8	0	0
UST	A.ustulatus	UST14	9	0	1
UST	A.ustulatus	UST14	10	0	1
UST	A.ustulatus	UST14	11	0	0
UST	A.ustulatus	UST14	12	0	0
UST	A.ustulatus	UST14	13	0	2
UST	A.ustulatus	UST14	14	0	nr
UST	A.ustulatus	UST14	15	0	nr
UST	A.ustulatus	UST14	16	0	nr
UST	A.ustulatus	UST14	17	0	nr
UST	A.ustulatus	UST14	18	0	nr
UST	A.ustulatus	UST14	19	0	nr
UST	A.ustulatus	UST14	20	0	nr
UST	A.ustulatus	UST14	21	0	nr
UST	A.ustulatus	UST14	22	1	nr
UST	A.ustulatus	UST14	23	0	nr
UST	A.ustulatus	UST14	24	0	nr
UST	A.ustulatus	UST14	25	0	nr
UST	A.ustulatus	UST14	26	0	nr
UST	A.ustulatus	UST14	27	1	nr
UST	A.ustulatus	UST14	28	0	nr
UST	A.ustulatus	UST14	29	1	nr
UST	A.ustulatus	UST14	30	0	nr
UST	A.ustulatus	UST15	1	0	0
UST	A.ustulatus	UST15	2	0	1
UST	A.ustulatus	UST15	3	0	0
UST	A.ustulatus	UST15	4	0	0
UST	A.ustulatus	UST15	5	0	0
UST	A.ustulatus	UST15	6	0	0
UST	A.ustulatus	UST15	7	0	0
UST	A.ustulatus	UST15	8	0	0
UST	A.ustulatus	UST15	9	0	0
UST	A.ustulatus	UST15	10	0	0
UST	A.ustulatus	UST15	11	0	2
UST	A.ustulatus	UST15	12	0	0
UST	A.ustulatus	UST15	13	0	0
UST	A.ustulatus	UST15	14	0	3
UST	A.ustulatus	UST15	15	0	0
UST	A.ustulatus	UST15	16	0	nr
UST	A.ustulatus	UST15	17	0	nr
UST	A.ustulatus	UST15	18	0	nr
UST	A.ustulatus	UST15	19	0	nr
UST	A.ustulatus	UST15	20	0	nr
UST	A.ustulatus	UST16	1	0	0
UST	A.ustulatus	UST16	2	0	3
UST	A.ustulatus	UST16	3	0	2
UST	A.ustulatus	UST16	4	0	3
UST	A.ustulatus	UST16	5	0	0
UST	A.ustulatus	UST16	6	0	3
UST	A.ustulatus	UST16	7	0	6
UST	A.ustulatus	UST16	8	0	0
UST	A.ustulatus	UST16	9	0	3
UST	A.ustulatus	UST16	10	0	1
UST	A.ustulatus	UST16	11	0	0
UST	A.ustulatus	UST16	12	0	nr
UST	A.ustulatus	UST16	13	0	nr
UST	A.ustulatus	UST16	14	0	nr
UST	A.ustulatus	UST16	15	0	nr
UST	A.ustulatus	UST16	16	0	nr
UST	A.ustulatus	UST16	17	0	nr
UST	A.ustulatus	UST16	18	0	nr
UST	A.ustulatus	UST16	19	0	nr
UST	A.ustulatus	UST16	20	0	nr
UST	A.ustulatus	UST16	21	0	nr
UST	A.ustulatus	UST16	22	0	nr
UST	A.ustulatus	UST16	23	0	nr
UST	A.ustulatus	UST16	24	0	nr
UST	A.ustulatus	UST16	25	0	nr
UST	A.ustulatus	UST16	26	0	nr
UST	A.ustulatus	UST16	27	0	nr
UST	A.ustulatus	UST16	28	0	nr
UST	A.ustulatus	UST17	1	0	12
UST	A.ustulatus	UST17	2	0	2
UST	A.ustulatus	UST17	3	0	4
UST	A.ustulatus	UST17	4	0	15
UST	A.ustulatus	UST17	5	2	3
UST	A.ustulatus	UST17	6	1	8
UST	A.ustulatus	UST17	7	0	30
UST	A.ustulatus	UST17	8	0	2
UST	A.ustulatus	UST17	9	0	17
UST	A.ustulatus	UST17	10	2	9
UST	A.ustulatus	UST17	11	0	14
UST	A.ustulatus	UST17	12	0	8
UST	A.ustulatus	UST17	13	0	20
UST	A.ustulatus	UST17	14	0	12
UST	A.ustulatus	UST17	15	0	5
UST	A.ustulatus	UST17	16	0	15
UST	A.ustulatus	UST17	17	0	32
UST	A.ustulatus	UST17	18	0	22
UST	A.ustulatus	UST17	19	0	nr
UST	A.ustulatus	UST17	20	0	nr
UST	A.ustulatus	UST17	21	0	nr
UST	A.ustulatus	UST17	22	0	nr
UST	A.ustulatus	UST18	1	0	0
UST	A.ustulatus	UST18	2	0	0
UST	A.ustulatus	UST18	3	0	0
UST	A.ustulatus	UST18	4	0	0
UST	A.ustulatus	UST18	5	0	0
UST	A.ustulatus	UST18	6	0	1
UST	A.ustulatus	UST18	7	0	0
UST	A.ustulatus	UST18	8	0	0
UST	A.ustulatus	UST18	9	0	0
UST	A.ustulatus	UST18	10	0	2
UST	A.ustulatus	UST18	11	0	0
UST	A.ustulatus	UST18	12	0	0
UST	A.ustulatus	UST18	13	0	0
UST	A.ustulatus	UST18	14	0	0
UST	A.ustulatus	UST18	15	0	0
UST	A.ustulatus	UST18	16	0	2
UST	A.ustulatus	UST18	17	0	3
UST	A.ustulatus	UST18	18	0	0
UST	A.ustulatus	UST18	19	0	2
UST	A.ustulatus	UST18	20	0	2
UST	A.ustulatus	UST18	21	nr	1
UST	A.ustulatus	UST18	22	nr	0
UST	A.ustulatus	UST19	1	0	2
UST	A.ustulatus	UST19	2	0	0
UST	A.ustulatus	UST19	3	0	0
UST	A.ustulatus	UST19	4	0	0
UST	A.ustulatus	UST19	5	0	0
UST	A.ustulatus	UST19	6	0	2
UST	A.ustulatus	UST19	7	0	3
UST	A.ustulatus	UST19	8	0	0
UST	A.ustulatus	UST19	9	0	0
UST	A.ustulatus	UST19	10	0	5
UST	A.ustulatus	UST19	11	0	1
UST	A.ustulatus	UST19	12	1	2
UST	A.ustulatus	UST19	13	nr	0
UST	A.ustulatus	UST19	14	nr	0
UST	A.ustulatus	UST19	15	nr	1
SOR	A.sordidus	SOR1	1	0	0
SOR	A.sordidus	SOR1	2	0	0
SOR	A.sordidus	SOR1	3	0	0
SOR	A.sordidus	SOR1	4	0	0
SOR	A.sordidus	SOR1	5	0	0
SOR	A.sordidus	SOR1	6	0	0
SOR	A.sordidus	SOR1	7	0	0
SOR	A.sordidus	SOR1	8	0	0
SOR	A.sordidus	SOR1	9	0	0
SOR	A.sordidus	SOR1	10	0	0
SOR	A.sordidus	SOR1	11	0	0
SOR	A.sordidus	SOR1	12	0	0
SOR	A.sordidus	SOR1	13	0	0
SOR	A.sordidus	SOR1	14	0	0
SOR	A.sordidus	SOR1	15	0	0
SOR	A.sordidus	SOR1	16	0	nr
SOR	A.sordidus	SOR1	17	0	nr
SOR	A.sordidus	SOR1	18	0	nr
SOR	A.sordidus	SOR1	19	0	nr
SOR	A.sordidus	SOR1	20	0	nr
SOR	A.sordidus	SOR1	21	1	nr
SOR	A.sordidus	SOR2	1	0	0
SOR	A.sordidus	SOR2	2	0	0
SOR	A.sordidus	SOR2	3	0	1
SOR	A.sordidus	SOR2	4	0	0
SOR	A.sordidus	SOR2	5	0	1
SOR	A.sordidus	SOR2	6	0	0
SOR	A.sordidus	SOR2	7	0	0
SOR	A.sordidus	SOR2	8	0	0
SOR	A.sordidus	SOR2	9	0	0
SOR	A.sordidus	SOR2	10	0	0
SOR	A.sordidus	SOR2	11	0	0
SOR	A.sordidus	SOR2	12	0	0
SOR	A.sordidus	SOR2	13	0	0
SOR	A.sordidus	SOR2	14	0	0
SOR	A.sordidus	SOR2	15	0	0
SOR	A.sordidus	SOR2	16	0	0
SOR	A.sordidus	SOR2	17	0	0
SOR	A.sordidus	SOR2	18	0	0
SOR	A.sordidus	SOR2	19	0	0
SOR	A.sordidus	SOR2	20	0	0
SOR	A.sordidus	SOR2	21	0	0
SOR	A.sordidus	SOR3	1	0	0
SOR	A.sordidus	SOR3	2	0	0
SOR	A.sordidus	SOR3	3	0	1
SOR	A.sordidus	SOR3	4	0	0
SOR	A.sordidus	SOR3	5	0	1
SOR	A.sordidus	SOR3	6	1	2
SOR	A.sordidus	SOR3	7	0	1
SOR	A.sordidus	SOR3	8	0	0
SOR	A.sordidus	SOR3	9	0	1
SOR	A.sordidus	SOR3	10	0	0
SOR	A.sordidus	SOR3	11	0	1
SOR	A.sordidus	SOR3	12	0	1
SOR	A.sordidus	SOR3	13	0	0
SOR	A.sordidus	SOR3	14	0	1
SOR	A.sordidus	SOR3	15	0	0
SOR	A.sordidus	SOR3	16	0	0
SOR	A.sordidus	SOR3	17	0	0
SOR	A.sordidus	SOR3	18	0	0
SOR	A.sordidus	SOR3	19	0	0
SOR	A.sordidus	SOR3	20	0	0
SOR	A.sordidus	SOR3	21	0	0
SOR	A.sordidus	SOR4	1	0	1
SOR	A.sordidus	SOR4	2	0	1
SOR	A.sordidus	SOR4	3	0	1
SOR	A.sordidus	SOR4	4	0	1
SOR	A.sordidus	SOR4	5	0	1
SOR	A.sordidus	SOR4	6	0	2
SOR	A.sordidus	SOR4	7	1	5
SOR	A.sordidus	SOR4	8	1	4
SOR	A.sordidus	SOR4	9	0	1
SOR	A.sordidus	SOR4	10	1	2
SOR	A.sordidus	SOR4	11	0	0
SOR	A.sordidus	SOR4	12	0	1
SOR	A.sordidus	SOR4	13	0	0
SOR	A.sordidus	SOR4	14	0	1
SOR	A.sordidus	SOR4	15	0	1
SOR	A.sordidus	SOR4	16	0	nr
SOR	A.sordidus	SOR4	17	0	nr
SOR	A.sordidus	SOR4	18	0	nr
SOR	A.sordidus	SOR4	19	0	nr
SOR	A.sordidus	SOR4	20	0	nr
SOR	A.sordidus	SOR4	21	0	nr
SOR	A.sordidus	SOR28	1	0	3
SOR	A.sordidus	SOR28	2	0	0
SOR	A.sordidus	SOR28	3	1	0
SOR	A.sordidus	SOR28	4	1	5
SOR	A.sordidus	SOR28	5	0	0
SOR	A.sordidus	SOR28	6	0	4
SOR	A.sordidus	SOR28	7	0	0
SOR	A.sordidus	SOR28	8	0	1
SOR	A.sordidus	SOR28	9	0	1
SOR	A.sordidus	SOR28	10	1	1
SOR	A.sordidus	SOR28	11	0	14
SOR	A.sordidus	SOR28	12	1	8
SOR	A.sordidus	SOR28	13	0	1
SOR	A.sordidus	SOR28	14	1	1
SOR	A.sordidus	SOR28	15	0	1
SOR	A.sordidus	SOR28	16	1	6
SOR	A.sordidus	SOR28	17	0	2
SOR	A.sordidus	SOR28	18	0	2
SOR	A.sordidus	SOR28	19	0	3
SOR	A.sordidus	SOR28	20	0	0
SOR	A.sordidus	SOR29	1	0	1
SOR	A.sordidus	SOR29	2	0	0
SOR	A.sordidus	SOR29	3	0	0
SOR	A.sordidus	SOR29	4	0	0
SOR	A.sordidus	SOR29	5	1	1
SOR	A.sordidus	SOR29	6	0	2
SOR	A.sordidus	SOR29	7	0	2
SOR	A.sordidus	SOR29	8	1	2
SOR	A.sordidus	SOR29	9	0	2
SOR	A.sordidus	SOR29	10	0	1
SOR	A.sordidus	SOR29	11	0	2
SOR	A.sordidus	SOR29	12	0	2
SOR	A.sordidus	SOR29	13	0	2
SOR	A.sordidus	SOR29	14	0	0
SOR	A.sordidus	SOR29	15	0	4
SOR	A.sordidus	SOR29	16	2	nr
SOR	A.sordidus	SOR29	17	0	nr
SOR	A.sordidus	SOR29	18	0	nr
SOR	A.sordidus	SOR29	19	0	nr
SOR	A.sordidus	SOR29	20	0	nr
SOR	A.sordidus	SOR58	1	0	2
SOR	A.sordidus	SOR58	2	0	0
SOR	A.sordidus	SOR58	3	0	0
SOR	A.sordidus	SOR58	4	0	0
SOR	A.sordidus	SOR58	5	0	0
SOR	A.sordidus	SOR58	6	0	2
SOR	A.sordidus	SOR58	7	0	2
SOR	A.sordidus	SOR58	8	0	1
SOR	A.sordidus	SOR58	9	0	0
SOR	A.sordidus	SOR58	10	0	1
SOR	A.sordidus	SOR58	11	0	2
SOR	A.sordidus	SOR58	12	0	1
SOR	A.sordidus	SOR58	13	0	2
SOR	A.sordidus	SOR58	14	0	0
SOR	A.sordidus	SOR58	15	0	0
SOR	A.sordidus	SOR58	16	0	nr
SOR	A.sordidus	SOR58	17	0	nr
SOR	A.sordidus	SOR58	18	0	nr
SOR	A.sordidus	SOR58	19	0	nr
SOR	A.sordidus	SOR58	20	0	nr
SOR	A.sordidus	SOR58	21	0	nr
SOR	A.sordidus	SOR63	1	0	0
SOR	A.sordidus	SOR63	2	0	0
SOR	A.sordidus	SOR63	3	0	0
SOR	A.sordidus	SOR63	4	0	0
SOR	A.sordidus	SOR63	5	0	0
SOR	A.sordidus	SOR63	6	0	0
SOR	A.sordidus	SOR63	7	0	1
SOR	A.sordidus	SOR63	8	0	0
SOR	A.sordidus	SOR63	9	0	1
SOR	A.sordidus	SOR63	10	0	0
SOR	A.sordidus	SOR63	11	0	0
SOR	A.sordidus	SOR63	12	0	0
SOR	A.sordidus	SOR63	13	0	0
SOR	A.sordidus	SOR63	14	0	0
SOR	A.sordidus	SOR63	15	0	0
SOR	A.sordidus	SOR63	16	0	0
SOR	A.sordidus	SOR63	17	0	0
SOR	A.sordidus	SOR63	18	0	0
SOR	A.sordidus	SOR1	1	0	0
SOR	A.sordidus	SOR1	2	0	0
SOR	A.sordidus	SOR1	3	0	0
SOR	A.sordidus	SOR1	4	0	nr
SOR	A.sordidus	SOR1	5	0	nr
SOR	A.sordidus	SOR1	6	0	1
SOR	A.sordidus	SOR1	7	0	0
SOR	A.sordidus	SOR1	8	0	0
SOR	A.sordidus	SOR1	9	0	0
SOR	A.sordidus	SOR1	10	0	0
SOR	A.sordidus	SOR1	11	0	0
SOR	A.sordidus	SOR1	12	0	nr
SOR	A.sordidus	SOR1	13	0	nr
SOR	A.sordidus	SOR1	14	0	0
SOR	A.sordidus	SOR1	15	0	0
SOR	A.sordidus	SOR1	16	0	0
SOR	A.sordidus	SOR1	17	0	0
SOR	A.sordidus	SOR1	18	0	1
SOR	A.sordidus	SOR1	19	0	0
SOR	A.sordidus	SOR1	20	0	1
SOR	A.sordidus	SOR1	21	0	0
SOR	A.sordidus	SOR1	22	0	0
SOR	A.sordidus	SOR1	23	0	0
SOR	A.sordidus	SOR2	1	0	0
SOR	A.sordidus	SOR2	2	0	0
SOR	A.sordidus	SOR2	3	0	0
SOR	A.sordidus	SOR2	4	0	0
SOR	A.sordidus	SOR2	5	0	0
SOR	A.sordidus	SOR2	6	0	1
SOR	A.sordidus	SOR2	7	0	0
SOR	A.sordidus	SOR2	8	0	0
SOR	A.sordidus	SOR2	9	0	0
SOR	A.sordidus	SOR2	10	0	0
SOR	A.sordidus	SOR2	11	0	0
SOR	A.sordidus	SOR2	12	0	1
SOR	A.sordidus	SOR2	13	0	nr
SOR	A.sordidus	SOR2	14	2	nr
SOR	A.sordidus	SOR2	15	0	nr
SOR	A.sordidus	SOR2	16	0	nr
SOR	A.sordidus	SOR2	17	0	nr
SOR	A.sordidus	SOR2	18	0	nr
SOR	A.sordidus	SOR2	19	0	nr
SOR	A.sordidus	SOR4	1	0	0
SOR	A.sordidus	SOR4	2	0	0
SOR	A.sordidus	SOR4	3	0	0
SOR	A.sordidus	SOR4	4	0	0
SOR	A.sordidus	SOR4	5	0	0
SOR	A.sordidus	SOR4	6	0	0
SOR	A.sordidus	SOR4	7	0	0
SOR	A.sordidus	SOR4	8	0	1
SOR	A.sordidus	SOR4	9	0	0
SOR	A.sordidus	SOR4	10	0	0
SOR	A.sordidus	SOR4	11	0	0
SOR	A.sordidus	SOR4	12	0	0
SOR	A.sordidus	SOR4	13	0	nr
SOR	A.sordidus	SOR4	14	0	nr
SOR	A.sordidus	SOR4	15	0	nr
SOR	A.sordidus	SOR4	16	0	nr
SOR	A.sordidus	SOR4	17	0	nr
SOR	A.sordidus	SOR4	18	0	nr
SOR	A.sordidus	SOR4	19	0	nr
SOR	A.sordidus	SOR6	1	0	1
SOR	A.sordidus	SOR6	2	0	0
SOR	A.sordidus	SOR6	3	0	0
SOR	A.sordidus	SOR6	4	0	1
SOR	A.sordidus	SOR6	5	0	0
SOR	A.sordidus	SOR6	6	0	0
SOR	A.sordidus	SOR6	7	0	0
SOR	A.sordidus	SOR6	8	0	0
SOR	A.sordidus	SOR6	9	1	2
SOR	A.sordidus	SOR6	10	0	0
SOR	A.sordidus	SOR6	11	0	0
SOR	A.sordidus	SOR6	12	0	1
SOR	A.sordidus	SOR6	13	0	nr
SOR	A.sordidus	SOR6	14	0	nr
SOR	A.sordidus	SOR6	15	0	nr
SOR	A.sordidus	SOR6	16	1	nr
SOR	A.sordidus	SOR6	17	0	nr
SOR	A.sordidus	SOR6	18	0	nr
SOR	A.sordidus	SOR6	19	0	nr
SOR	A.sordidus	SOR6	20	0	nr
SOR	A.sordidus	SOR6	21	0	nr
SOR	A.sordidus	SOR6	22	0	nr
SOR	A.sordidus	SOR6	23	0	nr
SOR	A.sordidus	SOR6	24	0	nr
SOR	A.sordidus	SOR9	1	0	0
SOR	A.sordidus	SOR9	2	0	2
SOR	A.sordidus	SOR9	3	0	1
SOR	A.sordidus	SOR9	4	0	1
SOR	A.sordidus	SOR9	5	0	0
SOR	A.sordidus	SOR9	6	0	1
SOR	A.sordidus	SOR9	7	0	0
SOR	A.sordidus	SOR9	8	0	0
SOR	A.sordidus	SOR9	9	0	0
SOR	A.sordidus	SOR9	10	0	1
SOR	A.sordidus	SOR9	11	0	1
SOR	A.sordidus	SOR9	12	0	0
SOR	A.sordidus	SOR9	13	0	0
SOR	A.sordidus	SOR9	14	0	0
SOR	A.sordidus	SOR9	15	0	0
SOR	A.sordidus	SOR9	16	0	0
SOR	A.sordidus	SOR9	17	0	0
SOR	A.sordidus	SOR9	18	0	0
SOR	A.sordidus	SOR9	19	0	nr
SOR	A.sordidus	SOR9	20	0	nr
SOR	A.sordidus	SOR14	1	0	0
SOR	A.sordidus	SOR14	2	0	0
SOR	A.sordidus	SOR14	3	0	0
SOR	A.sordidus	SOR14	4	0	0
SOR	A.sordidus	SOR14	5	0	0
SOR	A.sordidus	SOR14	6	0	0
SOR	A.sordidus	SOR14	7	0	0
SOR	A.sordidus	SOR14	8	1	0
SOR	A.sordidus	SOR14	9	0	0
SOR	A.sordidus	SOR14	10	0	0
SOR	A.sordidus	SOR14	11	0	0
SOR	A.sordidus	SOR14	12	0	0
SOR	A.sordidus	SOR14	13	0	0
SOR	A.sordidus	SOR14	14	0	0
SOR	A.sordidus	SOR14	15	0	0
SOR	A.sordidus	SOR14	16	0	0
SOR	A.sordidus	SOR14	17	0	0
SOR	A.sordidus	SOR14	18	0	0
SOR	A.sordidus	SOR17	1	0	0
SOR	A.sordidus	SOR17	2	0	0
SOR	A.sordidus	SOR17	3	0	0
SOR	A.sordidus	SOR17	4	0	0
SOR	A.sordidus	SOR17	5	0	0
SOR	A.sordidus	SOR17	6	0	0
SOR	A.sordidus	SOR17	7	0	0
SOR	A.sordidus	SOR17	8	0	1
SOR	A.sordidus	SOR17	9	0	0
SOR	A.sordidus	SOR17	10	0	0
SOR	A.sordidus	SOR17	11	0	0
SOR	A.sordidus	SOR17	12	0	0
SOR	A.sordidus	SOR18	1	0	0
SOR	A.sordidus	SOR18	2	0	0
SOR	A.sordidus	SOR18	3	0	0
SOR	A.sordidus	SOR18	4	0	0
SOR	A.sordidus	SOR18	5	0	0
SOR	A.sordidus	SOR18	6	0	0
SOR	A.sordidus	SOR18	7	0	1
SOR	A.sordidus	SOR18	8	0	0
SOR	A.sordidus	SOR18	9	0	0
SOR	A.sordidus	SOR18	10	0	0
SOR	A.sordidus	SOR18	11	0	0
SOR	A.sordidus	SOR18	12	0	0
SOR	A.sordidus	SOR18	13	0	0
SOR	A.sordidus	SOR18	14	0	0
SOR	A.sordidus	SOR18	15	0	0
SOR	A.sordidus	SOR19	1	0	0
SOR	A.sordidus	SOR19	2	0	2
SOR	A.sordidus	SOR19	3	0	0
SOR	A.sordidus	SOR19	4	0	2
SOR	A.sordidus	SOR19	5	0	6
SOR	A.sordidus	SOR19	6	0	5
SOR	A.sordidus	SOR19	7	0	nr
SOR	A.sordidus	SOR19	8	0	nr
SOR	A.sordidus	SOR19	9	0	nr
SOR	A.sordidus	SOR19	10	1	nr
SOR	A.sordidus	SOR19	11	0	nr
SOR	A.sordidus	SOR19	12	1	nr
SOR	A.sordidus	SOR19	13	0	nr
SOR	A.sordidus	SOR19	14	0	nr
SOR	A.sordidus	SOR19	15	0	nr
SOR	A.sordidus	SOR19	16	0	nr
SOR	A.sordidus	SOR19	17	0	nr
SOR	A.sordidus	SOR19	18	1	nr
SOR	A.sordidus	SOR19	19	1	nr
SOR	A.sordidus	SOR19	20	0	nr
SOR	A.sordidus	SOR19	21	0	nr
SOR	A.sordidus	SOR19	22	0	nr
SOR	A.sordidus	SOR19	23	0	nr
SOR	A.sordidus	SOR19	24	0	nr
SOR	A.sordidus	SOR19	25	0	nr
SOR	A.sordidus	SOR20	1	0	0
SOR	A.sordidus	SOR20	2	0	0
SOR	A.sordidus	SOR20	3	0	0
SOR	A.sordidus	SOR20	4	0	0
SOR	A.sordidus	SOR20	5	0	0
SOR	A.sordidus	SOR20	6	0	1
SOR	A.sordidus	SOR20	7	0	0
SOR	A.sordidus	SOR20	8	0	0
SOR	A.sordidus	SOR20	9	0	1
SOR	A.sordidus	SOR20	10	0	0
SOR	A.sordidus	SOR20	11	0	nr
SOR	A.sordidus	SOR20	12	0	nr
SOR	A.sordidus	SOR20	13	0	nr
SOR	A.sordidus	SOR20	14	0	nr
SOR	A.sordidus	SOR20	15	0	nr
SOR	A.sordidus	SOR20	16	0	nr
SOR	A.sordidus	SOR20	17	1	nr
SOR	A.sordidus	SOR20	18	0	nr
SOR	A.sordidus	SOR20	19	0	nr
SOR	A.sordidus	SOR20	20	0	nr
SOR	A.sordidus	SOR20	21	0	nr
SOR	A.sordidus	SOR20	22	0	nr
SOR	A.sordidus	SOR20	23	0	nr
SOR	A.sordidus	SOR43	1	0	0
SOR	A.sordidus	SOR43	2	0	0
SOR	A.sordidus	SOR43	3	0	1
SOR	A.sordidus	SOR43	4	1	0
SOR	A.sordidus	SOR43	5	0	0
SOR	A.sordidus	SOR43	6	0	1
SOR	A.sordidus	SOR43	7	0	2
SOR	A.sordidus	SOR43	8	0	0
SOR	A.sordidus	SOR43	9	0	0
SOR	A.sordidus	SOR43	10	0	0
SOR	A.sordidus	SOR43	11	0	0
SOR	A.sordidus	SOR43	12	0	1
SOR	A.sordidus	SOR43	13	0	0
SOR	A.sordidus	SOR43	14	0	0
SOR	A.sordidus	SOR43	15	0	1
SOR	A.sordidus	SOR56	1	0	0
SOR	A.sordidus	SOR56	2	0	1
SOR	A.sordidus	SOR56	3	0	0
SOR	A.sordidus	SOR56	4	0	0
SOR	A.sordidus	SOR56	5	0	0
SOR	A.sordidus	SOR56	6	0	0
SOR	A.sordidus	SOR56	7	0	0
SOR	A.sordidus	SOR56	8	0	0
SOR	A.sordidus	SOR56	9	0	0
SOR	A.sordidus	SOR56	10	0	nr
SOR	A.sordidus	SOR56	11	0	nr
SOR	A.sordidus	SOR56	12	0	nr
SOR	A.sordidus	SOR56	13	0	nr
SOR	A.sordidus	SOR56	14	0	nr
SOR	A.sordidus	SOR56	15	0	nr
SOR	A.sordidus	SOR56	16	0	nr
SOR	A.sordidus	SOR56	17	0	nr
SOR	A.sordidus	SOR56	18	0	nr
SOR	A.sordidus	SOR56	19	0	nr
SOR	A.sordidus	SOR56	20	0	nr
BRE	A.brevis	BRE1	1	0	0
BRE	A.brevis	BRE1	2	0	3
BRE	A.brevis	BRE1	3	0	1
BRE	A.brevis	BRE1	4	0	1
BRE	A.brevis	BRE1	5	0	2
BRE	A.brevis	BRE1	6	0	6
BRE	A.brevis	BRE1	7	1	1
BRE	A.brevis	BRE1	8	0	0
BRE	A.brevis	BRE1	9	0	0
BRE	A.brevis	BRE1	10	0	1
BRE	A.brevis	BRE1	11	0	0
BRE	A.brevis	BRE1	12	0	2
BRE	A.brevis	BRE1	13	0	8
BRE	A.brevis	BRE1	14	0	1
BRE	A.brevis	BRE1	15	0	0
BRE	A.brevis	BRE1	16	0	1
BRE	A.brevis	BRE1	17	0	1
BRE	A.brevis	BRE1	18	0	1
BRE	A.brevis	BRE1	19	0	0
BRE	A.brevis	BRE1	20	0	4
BRE	A.brevis	BRE1	21	0	0
BRE	A.brevis	BRE1	22	2	2
BRE	A.brevis	BRE1	23	2	4
BRE	A.brevis	BRE2	1	0	0
BRE	A.brevis	BRE2	2	0	1
BRE	A.brevis	BRE2	3	0	0
BRE	A.brevis	BRE2	4	0	0
BRE	A.brevis	BRE2	5	0	1
BRE	A.brevis	BRE2	6	1	4
BRE	A.brevis	BRE2	7	0	1
BRE	A.brevis	BRE2	8	0	0
BRE	A.brevis	BRE2	9	0	4
BRE	A.brevis	BRE2	10	0	1
BRE	A.brevis	BRE2	11	0	1
BRE	A.brevis	BRE2	12	1	9
BRE	A.brevis	BRE2	13	0	nr
BRE	A.brevis	BRE2	14	0	nr
BRE	A.brevis	BRE2	15	0	nr
BRE	A.brevis	BRE2	16	0	nr
BRE	A.brevis	BRE2	17	0	nr
BRE	A.brevis	BRE2	18	0	nr
BRE	A.brevis	BRE2	19	2	nr
BRE	A.brevis	BRE3	1	0	0
BRE	A.brevis	BRE3	2	0	0
BRE	A.brevis	BRE3	3	0	0
BRE	A.brevis	BRE3	4	0	0
BRE	A.brevis	BRE3	5	0	0
BRE	A.brevis	BRE3	6	0	1
BRE	A.brevis	BRE3	7	0	0
BRE	A.brevis	BRE3	8	0	0
BRE	A.brevis	BRE3	9	0	0
BRE	A.brevis	BRE3	10	0	0
BRE	A.brevis	BRE3	11	0	0
BRE	A.brevis	BRE3	12	0	0
BRE	A.brevis	BRE3	13	0	0
BRE	A.brevis	BRE3	14	0	0
BRE	A.brevis	BRE3	15	0	0
BRE	A.brevis	BRE3	16	0	0
BRE	A.brevis	BRE3	17	0	0
BRE	A.brevis	BRE3	18	0	0
BRE	A.brevis	BRE3	19	0	0
BRE	A.brevis	BRE3	20	0	0
BRE	A.brevis	BRE3	21	0	0
BRE	A.brevis	BRE3	22	0	0
BRE	A.brevis	BRE3	23	0	0
BRE	A.brevis	BRE3	24	0	0
BRE	A.brevis	BRE3	25	0	0
BRE	A.brevis	BRE4	1	0	0
BRE	A.brevis	BRE4	2	0	0
BRE	A.brevis	BRE4	3	0	0
BRE	A.brevis	BRE4	4	0	0
BRE	A.brevis	BRE4	5	0	1
BRE	A.brevis	BRE4	6	0	1
BRE	A.brevis	BRE4	7	0	0
BRE	A.brevis	BRE4	8	0	0
BRE	A.brevis	BRE4	9	0	0
BRE	A.brevis	BRE4	10	0	0
BRE	A.brevis	BRE4	11	0	0
BRE	A.brevis	BRE4	12	0	0
BRE	A.brevis	BRE4	13	0	nr
BRE	A.brevis	BRE4	14	0	nr
BRE	A.brevis	BRE4	15	0	nr
BRE	A.brevis	BRE4	16	0	nr
BRE	A.brevis	BRE4	17	0	nr
BRE	A.brevis	BRE4	18	0	nr
BRE	A.brevis	BRE4	19	0	nr
BRE	A.brevis	BRE6	1	0	1
BRE	A.brevis	BRE6	2	0	0
BRE	A.brevis	BRE6	3	0	0
BRE	A.brevis	BRE6	4	0	1
BRE	A.brevis	BRE6	5	0	0
BRE	A.brevis	BRE6	6	0	0
BRE	A.brevis	BRE6	7	0	0
BRE	A.brevis	BRE6	8	0	0
BRE	A.brevis	BRE6	9	1	2
BRE	A.brevis	BRE6	10	0	0
BRE	A.brevis	BRE6	11	0	0
BRE	A.brevis	BRE6	12	0	1
BRE	A.brevis	BRE6	13	0	nr
BRE	A.brevis	BRE6	14	0	nr
BRE	A.brevis	BRE6	15	0	nr
BRE	A.brevis	BRE6	16	1	nr
BRE	A.brevis	BRE6	17	0	nr
BRE	A.brevis	BRE6	18	0	nr
BRE	A.brevis	BRE6	19	0	nr
BRE	A.brevis	BRE6	20	0	nr
BRE	A.brevis	BRE6	21	0	nr
BRE	A.brevis	BRE6	22	0	nr
BRE	A.brevis	BRE6	23	0	nr
BRE	A.brevis	BRE6	24	0	nr
BRE	A.brevis	BRE7	1	0	0
BRE	A.brevis	BRE7	2	0	0
BRE	A.brevis	BRE7	3	0	0
BRE	A.brevis	BRE7	4	0	0
BRE	A.brevis	BRE7	5	0	0
BRE	A.brevis	BRE7	6	0	0
BRE	A.brevis	BRE7	7	0	0
BRE	A.brevis	BRE7	8	0	0
BRE	A.brevis	BRE7	9	1	nr
BRE	A.brevis	BRE7	10	0	nr
BRE	A.brevis	BRE7	11	0	nr
BRE	A.brevis	BRE7	12	0	nr
BRE	A.brevis	BRE7	13	0	nr
BRE	A.brevis	BRE7	14	0	nr
BRE	A.brevis	BRE7	15	0	nr
BRE	A.brevis	BRE7	16	0	nr
BRE	A.brevis	BRE7	17	0	nr
BRE	A.brevis	BRE7	18	0	nr
BRE	A.brevis	BRE7	19	0	nr
BRE	A.brevis	BRE7	20	0	nr
BRE	A.brevis	BRE7	21	0	nr
BRE	A.brevis	BRE8	1	0	0
BRE	A.brevis	BRE8	2	0	0
BRE	A.brevis	BRE8	3	0	0
BRE	A.brevis	BRE8	4	0	0
BRE	A.brevis	BRE8	5	0	0
BRE	A.brevis	BRE8	6	0	0
BRE	A.brevis	BRE8	7	0	0
BRE	A.brevis	BRE8	8	0	0
BRE	A.brevis	BRE8	9	1	nr
BRE	A.brevis	BRE8	10	0	nr
BRE	A.brevis	BRE8	11	0	nr
BRE	A.brevis	BRE8	12	0	nr
BRE	A.brevis	BRE8	13	0	nr
BRE	A.brevis	BRE8	14	0	nr
BRE	A.brevis	BRE8	15	0	nr
BRE	A.brevis	BRE8	16	0	nr
BRE	A.brevis	BRE8	17	0	nr
BRE	A.brevis	BRE8	18	0	nr
BRE	A.brevis	BRE8	19	0	nr
BRE	A.brevis	BRE8	20	0	nr
BRE	A.brevis	BRE8	21	0	nr
BRE	A.brevis	BRE9	1	0	0
BRE	A.brevis	BRE9	2	0	0
BRE	A.brevis	BRE9	3	0	0
BRE	A.brevis	BRE9	4	1	0
BRE	A.brevis	BRE9	5	0	0
BRE	A.brevis	BRE9	6	0	0
BRE	A.brevis	BRE9	7	0	0
BRE	A.brevis	BRE9	8	0	2
BRE	A.brevis	BRE9	9	0	0
BRE	A.brevis	BRE9	10	0	0
BRE	A.brevis	BRE9	11	0	0
BRE	A.brevis	BRE9	12	0	0
BRE	A.brevis	BRE9	13	0	0
BRE	A.brevis	BRE9	14	0	0
BRE	A.brevis	BRE9	15	0	0
BRE	A.brevis	BRE9	16	0	1
BRE	A.brevis	BRE9	17	0	0
BRE	A.brevis	BRE9	18	0	0
BRE	A.brevis	BRE9	19	0	0
BRE	A.brevis	BRE9	20	0	0
BRE	A.brevis	BRE11	1	0	0
BRE	A.brevis	BRE11	2	0	0
BRE	A.brevis	BRE11	3	0	0
BRE	A.brevis	BRE11	4	0	0
BRE	A.brevis	BRE11	5	0	0
BRE	A.brevis	BRE11	6	1	1
BRE	A.brevis	BRE11	7	0	1
BRE	A.brevis	BRE11	8	0	0
BRE	A.brevis	BRE11	9	0	0
BRE	A.brevis	BRE11	10	0	0
BRE	A.brevis	BRE11	11	0	0
BRE	A.brevis	BRE11	12	0	1
BRE	A.brevis	BRE11	13	0	1
BRE	A.brevis	BRE11	14	0	0
BRE	A.brevis	BRE11	15	0	0
BRE	A.brevis	BRE11	16	0	0
BRE	A.brevis	BRE11	17	0	0
BRE	A.brevis	BRE11	18	0	2
BRE	A.brevis	BRE11	19	0	0
BRE	A.brevis	BRE11	20	0	0
BRE	A.brevis	BRE14	1	1	0
BRE	A.brevis	BRE14	2	1	2
BRE	A.brevis	BRE14	3	0	0
BRE	A.brevis	BRE14	4	0	1
BRE	A.brevis	BRE14	5	0	6
BRE	A.brevis	BRE14	6	0	0
BRE	A.brevis	BRE14	7	0	0
BRE	A.brevis	BRE14	8	1	1
BRE	A.brevis	BRE14	9	0	nr
BRE	A.brevis	BRE14	10	0	nr
BRE	A.brevis	BRE14	11	0	nr
BRE	A.brevis	BRE14	12	0	nr
BRE	A.brevis	BRE14	13	0	nr
BRE	A.brevis	BRE14	14	1	nr
BRE	A.brevis	BRE14	15	0	nr
BRE	A.brevis	BRE14	16	0	nr
BRE	A.brevis	BRE14	17	0	nr
BRE	A.brevis	BRE14	18	1	nr
BRE	A.brevis	BRE17	1	0	0
BRE	A.brevis	BRE17	2	0	0
BRE	A.brevis	BRE17	3	0	0
BRE	A.brevis	BRE17	4	0	0
BRE	A.brevis	BRE17	5	0	0
BRE	A.brevis	BRE17	6	0	0
BRE	A.brevis	BRE17	7	0	0
BRE	A.brevis	BRE17	8	0	2
BRE	A.brevis	BRE17	9	0	0
BRE	A.brevis	BRE17	10	0	0
BRE	A.brevis	BRE17	11	0	0
BRE	A.brevis	BRE17	12	0	0
BRE	A.brevis	BRE19	1	0	4
BRE	A.brevis	BRE19	2	0	3
BRE	A.brevis	BRE19	3	0	0
BRE	A.brevis	BRE19	4	0	0
BRE	A.brevis	BRE19	5	0	0
BRE	A.brevis	BRE19	6	1	0
BRE	A.brevis	BRE19	7	0	nr
BRE	A.brevis	BRE19	8	0	nr
BRE	A.brevis	BRE19	9	0	nr
BRE	A.brevis	BRE19	10	1	nr
BRE	A.brevis	BRE19	11	0	nr
BRE	A.brevis	BRE19	12	0	nr
BRE	A.brevis	BRE19	13	0	nr
BRE	A.brevis	BRE19	14	0	nr
BRE	A.brevis	BRE19	15	1	nr
BRE	A.brevis	BRE19	16	0	nr
BRE	A.brevis	BRE19	17	0	nr
BRE	A.brevis	BRE19	18	1	nr
BRE	A.brevis	BRE19	19	0	nr
BRE	A.brevis	BRE19	20	0	nr
BRE	A.brevis	BRE19	21	0	nr
BRE	A.brevis	BRE19	22	0	nr
BRE	A.brevis	BRE19	23	0	nr
BRE	A.brevis	BRE19	24	0	nr
BRE	A.brevis	BRE19	25	0	nr
BRE	A.brevis	BRE20	1	0	4
BRE	A.brevis	BRE20	2	0	0
BRE	A.brevis	BRE20	3	0	2
BRE	A.brevis	BRE20	4	0	0
BRE	A.brevis	BRE20	5	0	0
BRE	A.brevis	BRE20	6	0	8
BRE	A.brevis	BRE20	7	0	1
BRE	A.brevis	BRE20	8	0	0
BRE	A.brevis	BRE20	9	0	7
BRE	A.brevis	BRE20	10	0	0
BRE	A.brevis	BRE20	11	0	nr
BRE	A.brevis	BRE20	12	0	nr
BRE	A.brevis	BRE20	13	0	nr
BRE	A.brevis	BRE20	14	0	nr
BRE	A.brevis	BRE20	15	3	nr
BRE	A.brevis	BRE20	16	1	nr
BRE	A.brevis	BRE20	17	1	nr
BRE	A.brevis	BRE20	18	1	nr
BRE	A.brevis	BRE20	19	0	nr
BRE	A.brevis	BRE20	20	0	nr
BRE	A.brevis	BRE20	21	0	nr
BRE	A.brevis	BRE20	22	0	nr
BRE	A.brevis	BRE20	23	0	nr
BRE	A.brevis	BRE21	1	0	4
BRE	A.brevis	BRE21	2	0	0
BRE	A.brevis	BRE21	3	0	3
BRE	A.brevis	BRE21	4	0	1
BRE	A.brevis	BRE21	5	0	0
BRE	A.brevis	BRE21	6	1	5
BRE	A.brevis	BRE21	7	0	4
BRE	A.brevis	BRE21	8	0	0
BRE	A.brevis	BRE21	9	0	0
BRE	A.brevis	BRE21	10	0	3
BRE	A.brevis	BRE21	11	0	2
BRE	A.brevis	BRE21	12	1	0
BRE	A.brevis	BRE21	13	0	nr
BRE	A.brevis	BRE21	14	0	nr
BRE	A.brevis	BRE21	15	0	nr
BRE	A.brevis	BRE21	16	0	nr
BRE	A.brevis	BRE22	1	0	0
BRE	A.brevis	BRE22	2	0	0
BRE	A.brevis	BRE22	3	0	2
BRE	A.brevis	BRE22	4	0	0
BRE	A.brevis	BRE22	5	0	1
BRE	A.brevis	BRE22	6	1	0
BRE	A.brevis	BRE22	7	0	0
BRE	A.brevis	BRE22	8	0	0
BRE	A.brevis	BRE22	9	0	0
BRE	A.brevis	BRE22	10	0	0
BRE	A.brevis	BRE22	11	0	0
BRE	A.brevis	BRE22	12	1	0
BRE	A.brevis	BRE23	1	0	4
BRE	A.brevis	BRE23	2	1	0
BRE	A.brevis	BRE23	3	1	3
BRE	A.brevis	BRE23	4	1	3
BRE	A.brevis	BRE23	5	0	2
BRE	A.brevis	BRE23	6	0	0
BRE	A.brevis	BRE23	7	0	3
BRE	A.brevis	BRE23	8	0	5
BRE	A.brevis	BRE23	9	0	2
BRE	A.brevis	BRE23	10	1	0
BRE	A.brevis	BRE23	11	2	4
BRE	A.brevis	BRE23	12	1	0
BRE	A.brevis	BRE23	13	0	nr
BRE	A.brevis	BRE23	14	0	nr
BRE	A.brevis	BRE33	1	0	0
BRE	A.brevis	BRE33	2	0	0
BRE	A.brevis	BRE33	3	0	0
BRE	A.brevis	BRE33	4	0	0
BRE	A.brevis	BRE33	5	0	0
BRE	A.brevis	BRE33	6	0	0
BRE	A.brevis	BRE33	7	0	0
BRE	A.brevis	BRE33	8	0	0
BRE	A.brevis	BRE33	9	0	0
BRE	A.brevis	BRE33	10	0	0
BRE	A.brevis	BRE33	11	0	0
BRE	A.brevis	BRE33	12	0	0
BRE	A.brevis	BRE33	13	0	0
BRE	A.brevis	BRE33	14	0	0
BRE	A.brevis	BRE33	15	0	0
BRE	A.brevis	BRE33	16	0	0
BRE	A.brevis	BRE33	17	0	0
BRE	A.brevis	BRE33	18	1	0
BRE	A.brevis	BRE33	19	0	0
BRE	A.brevis	BRE33	20	0	0
BRE	A.brevis	BRE33	21	0	0
BRE	A.brevis	BRE33	22	0	0
BRE	A.brevis	BRE33	23	0	0
BRE	A.brevis	BRE33	24	0	0
BRE	A.brevis	BRE33	25	0	0
BRE	A.brevis	BRE33	26	0	0
BRE	A.brevis	BRE33	27	0	0
BRE	A.brevis	BRE33	28	0	0
BRE	A.brevis	BRE33	29	0	0
BRE	A.brevis	BRE33	30	0	0
BRE	A.brevis	BRE33	31	0	0
BRE	A.brevis	BRE33	32	0	0
BRE	A.brevis	BRE33	33	0	0
BRE	A.brevis	BRE33	34	0	0
BRE	A.brevis	BRE33	35	0	0
BRE	A.brevis	BRE43	1	0	0
BRE	A.brevis	BRE43	2	0	0
BRE	A.brevis	BRE43	3	0	0
BRE	A.brevis	BRE43	4	1	1
BRE	A.brevis	BRE43	5	0	0
BRE	A.brevis	BRE43	6	0	0
BRE	A.brevis	BRE43	7	0	0
BRE	A.brevis	BRE43	8	0	0
BRE	A.brevis	BRE43	9	0	0
BRE	A.brevis	BRE43	10	0	0
BRE	A.brevis	BRE43	11	0	1
BRE	A.brevis	BRE43	12	0	0
BRE	A.brevis	BRE43	13	0	0
BRE	A.brevis	BRE43	14	0	0
BRE	A.brevis	BRE43	15	0	1
BRE	A.brevis	BRE45	1	0	1
BRE	A.brevis	BRE45	2	0	1
BRE	A.brevis	BRE45	3	0	0
BRE	A.brevis	BRE45	4	0	0
BRE	A.brevis	BRE45	5	0	0
BRE	A.brevis	BRE45	6	0	3
BRE	A.brevis	BRE45	7	1	0
BRE	A.brevis	BRE45	8	0	1
BRE	A.brevis	BRE45	9	0	0
BRE	A.brevis	BRE45	10	0	3
BRE	A.brevis	BRE45	11	0	0
BRE	A.brevis	BRE45	12	nr	0
BRE	A.brevis	BRE45	13	nr	0
BRE	A.brevis	BRE45	14	nr	0
BRE	A.brevis	BRE45	15	nr	0
BRE	A.brevis	BRE45	16	nr	1
BRE	A.brevis	BRE45	17	nr	0
BRE	A.brevis	BRE45	18	nr	0
BRE	A.brevis	BRE45	19	nr	0
BRE	A.brevis	BRE45	20	nr	0
BRE	A.brevis	BRE46	1	0	0
BRE	A.brevis	BRE46	2	0	0
BRE	A.brevis	BRE46	3	0	1
BRE	A.brevis	BRE46	4	0	0
BRE	A.brevis	BRE46	5	0	0
BRE	A.brevis	BRE46	6	0	0
BRE	A.brevis	BRE46	7	0	0
BRE	A.brevis	BRE46	8	0	0
BRE	A.brevis	BRE46	9	0	0
BRE	A.brevis	BRE46	10	0	0
BRE	A.brevis	BRE46	11	0	1
BRE	A.brevis	BRE46	12	0	0
BRE	A.brevis	BRE46	13	0	nr
BRE	A.brevis	BRE46	14	0	nr
BRE	A.brevis	BRE46	15	0	nr
BRE	A.brevis	BRE46	16	0	nr
BRE	A.brevis	BRE46	17	0	nr
BRE	A.brevis	BRE46	18	0	nr
BRE	A.brevis	BRE46	19	0	nr
BRE	A.brevis	BRE46	20	0	nr
BRE	A.brevis	BRE47	1	0	0
BRE	A.brevis	BRE47	2	0	0
BRE	A.brevis	BRE47	3	0	0
BRE	A.brevis	BRE47	4	0	0
BRE	A.brevis	BRE47	5	0	0
BRE	A.brevis	BRE47	6	1	1
BRE	A.brevis	BRE47	7	0	1
BRE	A.brevis	BRE47	8	0	3
BRE	A.brevis	BRE47	9	1	3
BRE	A.brevis	BRE47	10	1	0
BRE	A.brevis	BRE47	11	0	1
BRE	A.brevis	BRE47	12	1	0
BRE	A.brevis	BRE47	13	0	5
BRE	A.brevis	BRE47	14	1	0
BRE	A.brevis	BRE47	15	0	4
BRE	A.brevis	BRE47	16	1	1
BRE	A.brevis	BRE47	17	2	1
BRE	A.brevis	BRE47	18	1	2
BRE	A.brevis	BRE47	19	0	1
BRE	A.brevis	BRE47	20	0	4
BRE	A.brevis	BRE47	21	0	nr
BRE	A.brevis	BRE48	1	0	1
BRE	A.brevis	BRE48	2	1	2
BRE	A.brevis	BRE48	3	0	1
BRE	A.brevis	BRE48	4	1	2
BRE	A.brevis	BRE48	5	2	2
BRE	A.brevis	BRE48	6	0	0
BRE	A.brevis	BRE48	7	0	5
BRE	A.brevis	BRE48	8	0	0
BRE	A.brevis	BRE48	9	0	3
BRE	A.brevis	BRE48	10	0	8
BRE	A.brevis	BRE48	11	0	3
BRE	A.brevis	BRE48	12	0	0
BRE	A.brevis	BRE48	13	0	8
BRE	A.brevis	BRE48	14	1	6
BRE	A.brevis	BRE48	15	0	0
BRE	A.brevis	BRE48	16	1	1
BRE	A.brevis	BRE48	17	0	4
BRE	A.brevis	BRE48	18	0	9
BRE	A.brevis	BRE48	19	1	2
BRE	A.brevis	BRE48	20	1	1
BRE	A.brevis	BRE48	21	0	nr
BRE	A.brevis	BRE48	22	1	nr
BRE	A.brevis	BRE48	23	0	nr
BRE	A.brevis	BRE48	24	2	nr
BRE	A.brevis	BRE48	25	0	nr
BRE	A.brevis	BRE48	26	0	nr
BRE	A.brevis	BRE48	27	2	nr
BRE	A.brevis	BRE48	28	1	nr
BRE	A.brevis	BRE48	29	0	nr
BRE	A.brevis	BRE48	30	0	nr
BRE	A.brevis	BRE48	31	0	nr
BRE	A.brevis	BRE48	32	0	nr
BRE	A.brevis	BRE49	1	0	0
BRE	A.brevis	BRE49	2	0	1
BRE	A.brevis	BRE49	3	2	4
BRE	A.brevis	BRE49	4	0	3
BRE	A.brevis	BRE49	5	1	6
BRE	A.brevis	BRE49	6	0	7
BRE	A.brevis	BRE49	7	0	2
BRE	A.brevis	BRE49	8	3	20
BRE	A.brevis	BRE49	9	2	11
BRE	A.brevis	BRE49	10	0	3
BRE	A.brevis	BRE49	11	1	4
BRE	A.brevis	BRE49	12	1	2
BRE	A.brevis	BRE49	13	1	3
BRE	A.brevis	BRE49	14	0	0
BRE	A.brevis	BRE49	15	0	2
BRE	A.brevis	BRE49	16	1	6
BRE	A.brevis	BRE49	17	0	1
BRE	A.brevis	BRE49	18	0	0
BRE	A.brevis	BRE52	1	0	0
BRE	A.brevis	BRE52	2	1	0
BRE	A.brevis	BRE52	3	0	0
BRE	A.brevis	BRE52	4	0	0
BRE	A.brevis	BRE52	5	0	2
BRE	A.brevis	BRE52	6	0	0
BRE	A.brevis	BRE52	7	0	0
BRE	A.brevis	BRE52	8	0	0
BRE	A.brevis	BRE52	9	0	0
BRE	A.brevis	BRE52	10	0	0
BRE	A.brevis	BRE52	11	0	0
BRE	A.brevis	BRE52	12	0	0
BRE	A.brevis	BRE52	13	0	0
BRE	A.brevis	BRE52	14	0	0
BRE	A.brevis	BRE52	15	0	0
BRE	A.brevis	BRE52	16	0	0
BRE	A.brevis	BRE52	17	0	0
BRE	A.brevis	BRE52	18	0	0
BRE	A.brevis	BRE52	19	0	0
BRE	A.brevis	BRE52	20	0	0
BRE	A.brevis	BRE54	1	0	0
BRE	A.brevis	BRE54	2	0	0
BRE	A.brevis	BRE54	3	0	2
BRE	A.brevis	BRE54	4	0	0
BRE	A.brevis	BRE54	5	0	0
BRE	A.brevis	BRE54	6	0	0
BRE	A.brevis	BRE54	7	0	0
BRE	A.brevis	BRE54	8	0	0
BRE	A.brevis	BRE54	9	1	0
BRE	A.brevis	BRE54	10	0	3
BRE	A.brevis	BRE54	11	1	0
BRE	A.brevis	BRE54	12	0	0
BRE	A.brevis	BRE54	13	0	0
BRE	A.brevis	BRE54	14	0	0
BRE	A.brevis	BRE54	15	0	1
BRE	A.brevis	BRE54	16	0	0
BRE	A.brevis	BRE54	17	0	0
BRE	A.brevis	BRE54	18	0	0
BRE	A.brevis	BRE54	19	0	0
BRE	A.brevis	BRE54	20	0	0
BRE	A.brevis	BRE54	21	0	0
BRE	A.brevis	BRE55	1	1	1
BRE	A.brevis	BRE55	2	0	0
BRE	A.brevis	BRE55	3	0	0
BRE	A.brevis	BRE55	4	0	0
BRE	A.brevis	BRE55	5	1	3
BRE	A.brevis	BRE55	6	1	0
BRE	A.brevis	BRE55	7	0	3
BRE	A.brevis	BRE55	8	0	0
BRE	A.brevis	BRE55	9	0	4
BRE	A.brevis	BRE55	10	0	nr
BRE	A.brevis	BRE55	11	0	nr
BRE	A.brevis	BRE55	12	0	nr
BRE	A.brevis	BRE55	13	0	nr
BRE	A.brevis	BRE55	14	0	nr
BRE	A.brevis	BRE55	15	0	nr
BRE	A.brevis	BRE55	16	0	nr
BRE	A.brevis	BRE55	17	0	nr
BRE	A.brevis	BRE55	18	0	nr
BRE	A.brevis	BRE55	19	1	nr
BRE	A.brevis	BRE55	20	0	nr
BRE	A.brevis	BRE56	1	0	0
BRE	A.brevis	BRE56	2	0	1
BRE	A.brevis	BRE56	3	0	0
BRE	A.brevis	BRE56	4	1	0
BRE	A.brevis	BRE56	5	0	0
BRE	A.brevis	BRE56	6	0	0
BRE	A.brevis	BRE56	7	0	0
BRE	A.brevis	BRE56	8	0	0
BRE	A.brevis	BRE56	9	0	0
BRE	A.brevis	BRE56	10	0	nr
BRE	A.brevis	BRE56	11	0	nr
BRE	A.brevis	BRE56	12	1	nr
BRE	A.brevis	BRE56	13	0	nr
BRE	A.brevis	BRE56	14	0	nr
BRE	A.brevis	BRE56	15	0	nr
BRE	A.brevis	BRE56	16	0	nr
BRE	A.brevis	BRE56	17	0	nr
BRE	A.brevis	BRE56	18	0	nr
BRE	A.brevis	BRE56	19	0	nr
BRE	A.brevis	BRE56	20	0	nr
BRE	A.brevis	BRE150	1	0	0
BRE	A.brevis	BRE150	2	0	0
BRE	A.brevis	BRE150	3	0	0
BRE	A.brevis	BRE150	4	0	0
BRE	A.brevis	BRE150	5	0	1
BRE	A.brevis	BRE150	6	0	0
BRE	A.brevis	BRE150	7	0	2
BRE	A.brevis	BRE150	8	0	0
BRE	A.brevis	BRE150	9	0	0
BRE	A.brevis	BRE150	10	0	0
BRE	A.brevis	BRE150	11	0	1
BRE	A.brevis	BRE150	12	0	0
BRE	A.brevis	BRE150	13	0	0
BRE	A.brevis	BRE150	14	0	1
BRE	A.brevis	BRE150	15	0	1
BRE	A.brevis	BRE150	16	0	2
BRE	A.brevis	BRE150	17	0	0
BRE	A.brevis	BRE150	18	0	1
BRE	A.brevis	BRE150	19	0	0
BRE	A.brevis	BRE150	20	0	0
BRE	A.brevis	BRE150	21	0	0
BRE	A.brevis	BRE150	22	0	0
BRE	A.brevis	BRE150	23	0	0
BRE	A.brevis	BRE150	24	0	0
BRE	A.brevis	BRE150	25	0	0
BRE	A.brevis	BRE150	26	0	0
BRE	A.brevis	BRE150	27	0	0
BRE	A.brevis	BRE150	28	0	0
BRE	A.brevis	BRE150	29	0	0
BRE	A.brevis	BRE150	30	0	0
BRE	A.brevis	BRE150	31	0	0
BRE	A.brevis	BRE150	32	0	0
BRE	A.brevis	BRE150	33	0	0
BRE	A.brevis	BRE150	34	0	0
BRE	A.brevis	BRE150	35	0	0
BRE	A.brevis	BRE150	36	0	0
BRE	A.brevis	BRE151	1	0	2
BRE	A.brevis	BRE151	2	0	0
BRE	A.brevis	BRE151	3	0	3
BRE	A.brevis	BRE151	4	1	0
BRE	A.brevis	BRE151	5	1	1
BRE	A.brevis	BRE151	6	1	0
BRE	A.brevis	BRE151	7	0	1
BRE	A.brevis	BRE151	8	0	2
BRE	A.brevis	BRE151	9	0	2
BRE	A.brevis	BRE151	10	0	0
BRE	A.brevis	BRE151	11	0	2
BRE	A.brevis	BRE151	12	0	0
BRE	A.brevis	BRE151	13	0	0
BRE	A.brevis	BRE151	14	0	0
BRE	A.brevis	BRE151	15	0	0
BRE	A.brevis	BRE151	16	0	4
BRE	A.brevis	BRE151	17	0	2
BRE	A.brevis	BRE151	18	1	2
BRE	A.brevis	BRE151	19	1	0
BRE	A.brevis	BRE151	20	1	0
BRE	A.brevis	BRE151	21	0	0
BRE	A.brevis	BRE151	22	0	0
BRE	A.brevis	BRE151	23	0	3
BRE	A.brevis	BRE151	24	0	1
BRE	A.brevis	BRE151	25	0	3
BRE	A.brevis	BRE151	26	0	0
BRE	A.brevis	BRE151	27	0	0
BRE	A.brevis	BRE151	28	0	4
BRE	A.brevis	BRE151	29	0	3
BRE	A.brevis	BRE151	30	0	0
BRE	A.brevis	BRE151	31	0	2
BRE	A.brevis	BRE151	32	0	1
BRE	A.brevis	BRE151	33	0	0
BRE	A.brevis	BRE151	34	1	1
BRE	A.brevis	BRE151	35	0	0
BRE	A.brevis	BRE151	36	0	3
BRE	A.brevis	BRE151	37	0	0
BRE	A.brevis	BRE151	38	1	0
BRE	A.brevis	BRE151	39	0	6
BRE	A.brevis	BRE151	40	0	1
BRE	A.brevis	BRE151	41	0	2
BRE	A.brevis	BRE151	42	0	1
BRE	A.brevis	BRE151	43	0	0
BRE	A.brevis	BRE151	44	0	0
BRE	A.brevis	BRE151	45	0	3
BRE	A.brevis	BRE151	46	0	2
BRE	A.brevis	BRE151	47	0	1
BRE	A.brevis	BRE151	48	0	0
